# Supplementary material for: Antioxidant and Photoprotective Activities of Viola philippica Polyol Extracts
Source: Antioxidants (Basel). 2025 Jul 18;14(7):884. doi: 10.3390/antiox14070884 (PMC12292903; doi:10.3390/antiox14070884)
Supplement: Supplementary file 1 [file antioxidants-14-00884-s001.zip]

Archive with 1 entries (1 files):
- antioxidants-3716211-supplementary.pdf
